# Supplementary material for: Development and Physico-Chemical Characterization of Healthy Puff Pastry Margarines Made from Olive-Pomace Oil
Source: Foods. 2022 Dec 15;11(24):4054. doi: 10.3390/foods11244054 (PMC9778141; doi:10.3390/foods11244054)
Supplement: Supplementary file 1 [file foods-11-04054-s001.zip]

Archive with 1 entries (1 files):
- foods-2070708-supplementary.pdf
